# Supplementary material for: Identifying Genes Associated with the Anticancer Activity of a Fluorinated Chalcone in Triple-Negative Breast Cancer Cells Using Bioinformatics Tools
Source: Int J Mol Sci. 2025 Apr 12;26(8):3662. doi: 10.3390/ijms26083662 (PMC12027753; doi:10.3390/ijms26083662)
Supplement: Supplementary file 1 [file ijms-26-03662-s001.zip]

Archive with 1 entries (1 files):
- ijms-3504982-supplementary.pdf
